# Supplementary material for: Undernutrition in Infants Aged Under Six Months: A Multi-Center Cross-Sectional Study in Two Governorates in Yemen
Source: Nutrients. 2026 Jul 12;18(14):2283. doi: 10.3390/nu18142283 (PMC13415199; doi:10.3390/nu18142283)
Supplement: Supplementary file 1 [file nutrients-18-02283-s001.zip]

Archive with 1 entries (1 files):
- nutrients-4307056-supplementary.pdf
